# Supplementary material for: The Efficacy of Mesenchymal Stem Cell Therapy in Large Animal Models of Acute Liver Failure: A Meta-Analysis
Source: Int J Mol Sci. 2026 Mar 31;27(7):3175. doi: 10.3390/ijms27073175 (PMC13072887; doi:10.3390/ijms27073175)
Supplement: Supplementary file 1 [file ijms-27-03175-s001.zip]

Archive with 4 entries (4 files):
- Supplementary File S1. Search strategies.pdf
- Supplementary File S2. Tables of subgroup and sensitivity analyses.pdf
- Supplementary File S3. Publication bias.pdf
- Supplementary File S4. Studies Characteristics and Outcomes.pdf
